# Supplementary material for: Chronic intestinal immune activation reveals separable impacts of inflammation and barrier loss on hallmarks of ageing
Source: PLoS One. 2026 Feb 13;21(2):e0342910. doi: 10.1371/journal.pone.0342910 (PMC12904396; doi:10.1371/journal.pone.0342910)
Supplement: S1 Data — Data are organised into separate tabs by figure and figure panel. (XLSX) [file pone.0342910.s004.xlsx]

## Sheet: Fig1A&B
daGS>UAS-PGRP-Lca
1A	Lifespan
RU treatment from day 1
			Day
Genotype	RU	Vial	3	5	7	9	10	12	14	17	19	20	21	25	26	28	29	31	33	35	38	40	42	45	47	49	52	54	56	59	61	63	66	68	70	73	75	77	80	82	84	87	89	censor
da>PGRP	0	1								1				1	1			1		1	2	2	1	1		2		3			2		1		6	5	2
da>PGRP	0	2																					1		1		2	1							1			1	1	2	2	9	2	4
da>PGRP	0	3										1		4				2		1	2			1	1		1	2		1	2	1	7		1	2						1
da>PGRP	0	4											2	3		1	1	3			1		1	4	1		1	1	1	5			2		1				1
da>PGRP	0	5														1							1		1		3	1		3	1		3		1	1	3	1	7	1	1	1		1
da>PGRP	0	6																				1		1		1			2	2	1	1	1		2	7		4	5
da>PGRP	0	7								1					1										1	1	4			1		2	4		2	2	1		4	1	1	3
da>PGRP	0	8									1		1	1					1		2						4	4	3	2		1	1	1		4	1				1	2
da>PGRP	0	9		1												1		1	1	1	1	1			1		1		3	2	1		1	2	2	6	1	2	1
da>PGRP	0	10																						1		2	2			1	3	1	2		4	5	2	4	2			1
da>PGRP	25	1													1	1		1	6	3	5	4	5	4
da>PGRP	25	2											2			2		5	8	1	11		1
da>PGRP	25	3						1									1	8	2	4	12	1	1
da>PGRP	25	4												2		2	2	6	3	4	9	2
da>PGRP	25	5								1				1					2	3	11	3	7	2
da>PGRP	25	6												1		2	1	3	2	4	13	3		1
da>PGRP	25	7											1			2		1	2	2	6	6	7	3
da>PGRP	25	8														1		3		3	8	5	3	7
da>PGRP	25	9								1	1						4	1			7	7	2	6							1
da>PGRP	25	10								1				1			1	4	2	1	12	4	1	3
1B	Smurf counts
Smurf proportions calculated using lifespan data above to establish number of live flies at each timepoint
			Day
Genotype	RU	Vial	10	20	29
da>PGRP	0	1		1	2
da>PGRP	0	2
da>PGRP	0	3		3	2
da>PGRP	0	4		3	2
da>PGRP	0	5
da>PGRP	0	6
da>PGRP	0	7
da>PGRP	0	8		3	2
da>PGRP	0	9		3	1
da>PGRP	0	10		1
da>PGRP	25	1	1	1	8
da>PGRP	25	2	1	6	15
da>PGRP	25	3	1		19
da>PGRP	25	4	1	2	15
da>PGRP	25	5			2
da>PGRP	25	6		1	7
da>PGRP	25	7	1	2	10
da>PGRP	25	8			10
da>PGRP	25	9		2	9
da>PGRP	25	10	1	5	8

## Sheet: Fig1C&D
S106>PGRP-Lc
1C	Lifespan
RU treatment from day 1
			Day
Genotype	RU	Vial	8	10	12	15	17	19	22	24	26	29	31	33	36	38	40	43	45	47	50	52	54	58	60	62	65	67	69	72	74	76	79	81	83	86	88	90	93	95	97	100
S106:PGRPLc	0	1		1													1	1											2		1	2	3	7	4	6	1			1
S106:PGRPLc	0	2				1	1																							2	1	1	9	3	1	5	1	1	1
S106:PGRPLc	0	3	1																	1	2					1		1		1	1	3	5	2	2	4	2	1	2	1
S106:PGRPLc	0	4	3						1								1					1								1		2	5	1	3	10		1
S106:PGRPLc	0	5										1								2										1	1	1	5	1	4	5	1	3	2
S106:PGRPLc	0	6		1																							2			1	1	4	3	4	2	4	3		2	1
S106:PGRPLc	0	7																										1		3	2	1	8	4	5	3	1
S106:PGRPLc	50	8																			3		2	9	1	2	8		1	1
S106:PGRPLc	50	9					1											1		3	10		3	13
S106:PGRPLc	50	10											1								1	2	3	10		1	10
S106:PGRPLc	50	11					1					1								1	1		2	17		1	2			1
S106:PGRPLc	50	12						1										1		1		1		6	2	1	14
S106:PGRPLc	50	13																			4		1	9	1		8	4	1	1
S106:PGRPLc	50	14											1				1		1		13	1		9			2
1D	Smurf counts
Smurf proportions calculated using lifespan data above to establish number of live flies at each timepoint
			Day
Genotype	RU	Vial	12	22	31	40	50	62
S106:PGRPLc	0	1
S106:PGRPLc	0	2	1					2
S106:PGRPLc	0	3
S106:PGRPLc	0	4
S106:PGRPLc	0	5						1
S106:PGRPLc	0	6
S106:PGRPLc	0	7				4
S106:PGRPLc	50	8				1	5	4
S106:PGRPLc	50	9				4	9
S106:PGRPLc	50	10					4	4
S106:PGRPLc	50	11					1	1
S106:PGRPLc	50	12	1				2	5
S106:PGRPLc	50	13					7	7
S106:PGRPLc	50	14			1	3	2	2

## Sheet: Fig1E&F
TiGS>PGRP-Lc
1E	Lifespan
RU treatment from day 10
			Day
Genotype	Condition	Vial	7	9	10	11	15	17	19	21	22	23	25	28	30	31	32	35	36	38	39	41	43	45	48	50	52	55	57	59	62	64	66	69	71	73	76	78	80	83
TIGS>PGRP-LC	RU0	1													1	1			1	1		2					1		1	2		2	2	3	3	5	5
TIGS>PGRP-LC	RU0	2													1						1		1			2	1	1		1	2	2		4	4	2	7			1
TIGS>PGRP-LC	RU0	3																		1				1				1			1	3		4	1	6	10	1		1
TIGS>PGRP-LC	RU0	4																				2					1	2			1	1		3	4	3	13
TIGS>PGRP-LC	RU0	5														1		1				1	1	1		2	1	3				2	3	2	2	3	5	2
TIGS>PGRP-LC	RU0	6																					1		1	2			1				1	1	5	4	11	1	1
TIGS>PGRP-LC	RU0	7													1					1								1	3	1	1			1	2	2	7	1	4	5
TIGS>PGRP-LC	RU0	8						1										1							1			1			2		2	1	3		3	5	3	6
TIGS>PGRP-LC	RU0	9										1									1					2		2	1		1	1	4	2		1	6	3	4	1
TIGS>PGRP-LC	RU0	10							1					1												3	2	2			1		1	3	3	2	4		6
TIGS>PGRP-LC	RU25	1		1									[C3]	1	1	1			1			1	4		18	1		1
TIGS>PGRP-LC	RU25	2															1	1		1	2	1	1	4	16	1		1					1
TIGS>PGRP-LC	RU25	3										1										3	2	1	11		6	5			1
TIGS>PGRP-LC	RU25	4																		1		2	1	2	11	1	2	5		1	3
TIGS>PGRP-LC	RU25	5								1		2	1	1	1			6	2	5		4	2	2	1			1
TIGS>PGRP-LC	RU25	6														1		1	1			2	1	5	13	3	3
TIGS>PGRP-LC	RU25	7											1			1		4		2	1	8	4	2	6	1		1
TIGS>PGRP-LC	RU25	8												1				1				1	2	1	4	8	2	5			5
TIGS>PGRP-LC	RU25	9					1						1		1			4					7	4	9	3
TIGS>PGRP-LC	RU25	10												1		1	1	3		1	2	1	3	7	6	1	1				1
1F	Smurf counts
Smurf proportions calculated using lifespan data above to establish number of live flies at each timepoint
Genotype	Condition	Vial	10	22	31	39
TIGS>PGRP-LC	RU0	1	1	1	4	2
TIGS>PGRP-LC	RU0	2		2	3	6
TIGS>PGRP-LC	RU0	3			1	1
TIGS>PGRP-LC	RU0	4			1	2
TIGS>PGRP-LC	RU0	5	1	3	6	3
TIGS>PGRP-LC	RU0	6
TIGS>PGRP-LC	RU0	7	1	1	2
TIGS>PGRP-LC	RU0	8		1	2	1
TIGS>PGRP-LC	RU0	9			1	3
TIGS>PGRP-LC	RU0	10	1		1	1
TIGS>PGRP-LC	RU25	1		2	2	4
TIGS>PGRP-LC	RU25	2		1	5	5
TIGS>PGRP-LC	RU25	3		1		6
TIGS>PGRP-LC	RU25	4	1	1	1	3
TIGS>PGRP-LC	RU25	5	1	5	7	4
TIGS>PGRP-LC	RU25	6			3	2
TIGS>PGRP-LC	RU25	7	2	3	6	8
TIGS>PGRP-LC	RU25	8			1	2
TIGS>PGRP-LC	RU25	9	2	1	1	2
TIGS>PGRP-LC	RU25	10	1	3	5	4

## Sheet: Fig1G&H
TiGS>PGRP-Lc
1G	Normalised gut expression of PGRP and Dpt
PGRP RU0	PGRP RU25	Dpt RU0	Dpt RU25
0.268	0.868	0.14	1.81
0.121	1.28	0.0108	1.79
0.0115	1.17	0.12	1.68
0.285	1.41	0.0331	2.93
0.202	1.2	0.0427	1.46
0.221	0.693	0.0346	1.73
1H	Normalised abdominal carcass expression of PGRP and Dpt
PGRP RU0	PGRP RU25	Dpt RU0	Dpt RU25
2.14	2.84	0.0795	4.78
7.07	5.62	0.394	9.51
5.79	7.53	1.06	8.42
4.96	9.94	0.084	22.9
5.88	1.09	3.13	2.42
2.02	3.56	0.717	2.45

## Sheet: Fig2
2A	Normalised 16S levels in 5966>PGRP-Lc non-Smurf females
Age	10	20	20	30	30
	Pre-RU	RU0	RU50	RU0	RU50
	0.053642	0.0400288	21.6491	0.333421	11.1298
	0.0225176	0.0756267	27.4046	0.169993	9.51852
	0.0490127	0.187989	20.4394	0.167711	16.3698
	0.0623583	0.0207217	13.7092	0.0584375	2.89281
	3.34174	0.0109147	25.7726	0.169653	4.23393
	0.0464766
2B	Normalised 16S levels in TiGS>PGRP-Lc non-Smurfs and Smurfs
Age	10	25	25	25	25
Smurf status		Non-Smurf	Smurf	Non-Smurf	Smurf
RU	Pre	RU0	RU0	RU25	RU25
	0.0104262	0.0255136	0.671797	0.00153831	0.553876
	0.00306466	0.114286	4.21813	0.503093	8.12457
	0.00230819	0.167678	0.103943	0.188978	1.33613
	0.00959097	0.0619477	1.84188	0.859592	4.56742
	0.00868522	0.229387	6.95587	2.91561	3.38782
	0.0063994	0.084754	1.53941	0.584934	3.66332
	0.00931457	0.414292	7.09441	2.31101	4.492
		0.0389435	0.0848587	0.397843	0.475597
2C	Normalised 16S levels in 5966>PGRP-Lc non-Smurfs and Smurfs associated with the bacteria specified
Microbiota	AP+LP mix	AP+LP mix	AP+LP mix	AP+LP mix	AP	AP	AP	AP	LP	LP	LP	LP
Age	10	20	20	20	10	20	20	20	10	20	20	20		LP	Lactiplantibacillus plantarum
Smurf status	Non-Smurf	Non-Smurf	Non-Smurf	Smurf	Non-Smurf	Non-Smurf	Non-Smurf	Smurf	Non-Smurf	Non-Smurf	Non-Smurf	Smurf		AP	Acetobacter Pasteurianus
RU	Pre	RU0	RU50	RU50	Pre	RU0	RU50	RU50	Pre	RU0	RU50	RU50
	10DO_Mix_	20DO_M_RUmin	20DO_M_RUplus	20DO_M_SMF	10DO_APas	20DO_A_RUmin	20DO_A_RUplus	20DO_A_SMF	10DO_LPlant	20DO_L_RUmin	20DO_L_RUplus	20DO_L_SMF
	0.0551254	0.251065	0.0221421	2.28439	0.258084	0.291968	0.0869041	4.00431	0.0149536	0.069697	0.0109772	4.20081
	0.113175	0.250778	0.286306	5.65253	0.134618	0.107832	0.194004	4.53462	0.0196051	0.0212857	0.00066837	5.04665
	0.00757592	0.277136	0.0665378	24.4173	0.0976371	0.0314667	0.329114	23.0828	0.0269732	0.00739579	0.00573152	0.939911
	0.0814984	0.0636036	0.2018	13.0845	0.114472	0.431766	0.144138	1.45286	0.00612458	0.00301584	0.00406529	0.00850746
	0.605174	0.268963	0.184271		0.12253	0.207133	1.70411		0.00647147	0.00777778	0.000364905	0.252905

## Sheet: Fig3
AXENIC
5966GS>UAS PGRP Lca
3A	Lifespan
			Day
driver:gene	condition	vial	8	10	12	15	17	19	21	23	25	28	30	32	35	37	39	42	44	46	49	51	53	56	58	60	63	65	68	70	72	74	77	79	81	84	86	88	91
PGRP Lca	RU 0	1													1																	3	10	7	7		1
PGRP Lca	RU 0	2								1							1		1															2	10	6	2	2
PGRP Lca	RU 0	3										1		1																2		1	6	5	6	5		1
PGRP Lca	RU 0	4				1																						1				5	6	4	7	5
PGRP Lca	RU 0	5										1									1						1					2	3	7	7	6			1
PGRP Lca	RU 0	6							1	1		1		1																		2	5	11	4	1	1
PGRP Lca	RU 0	7													1												1					3	1	7	6	6	2		1
PGRP Lca	RU 0	8							1				1								1									2		1			10	12	2
PGRP Lca	RU 0	9								1			2									1										1		1	2	6	5	6	5
PGRP Lca	RU 50	10									1	4	2		1	1		4	1	1	4	3	2	1	3	1		1
PGRP Lca	RU 50	11						1			1	3		4	1	4	3	3	1	1	1	1	1	2		1
PGRP Lca	RU 50	12										1	2	2	2	2	2	2	2	2	2	2	2	1	1	2	2
PGRP Lca	RU 50	13								1		3	1	1	5	2	2		2	1	2	2	1		4		2
PGRP Lca	RU 50	14										3	2	1	2	1		4	2		2	6		3		2	1
PGRP Lca	RU 50	15							1			2	1	3			3	5	1	4	3	1	1	1	2	1
PGRP Lca	RU 50	16										5	3	1	3		1	4		2	2	1	2	1	1	1	1			1
3B	Smurf counts
Smurf proportions calculated using lifespan data above to establish number of live flies at each timepoint
			Day
driver:gene	condition	vial	11	22	32	45
PGRP Lca	RU 0	1
PGRP Lca	RU 0	2			2
PGRP Lca	RU 0	3			1
PGRP Lca	RU 0	5
PGRP Lca	RU 0	6
PGRP Lca	RU 0	7	1			1
PGRP Lca	RU 0	8			1	1
PGRP Lca	RU 0	9
PGRP Lca	RU 50	10		4	7	9
PGRP Lca	RU 50	11		4	17	5
PGRP Lca	RU 50	12		2	10	5
PGRP Lca	RU 50	13		3	8	11
PGRP Lca	RU 50	14		2	10	7
PGRP Lca	RU 50	15		4	9	9
PGRP Lca	RU 50	16		1	12	5

## Sheet: Fig4
Data from The Ultimate Reader of Dung assay summarising feacal characteristics
Data summarises replicate plates with ten flies per plate.
4B	Deposit lightness in conventional flies
	Day 30 -	Day 30 +
	136	58
	184	66
	153	66
	142	80
	215	79
	152	66
	156	57
	116
	193
	138
4C	Deposit hue in conventional flies
	Day 30 -	Day 30 +
	147.238	193.659
	136.464	190.097
	141.756	195.448
	153.314	193.475
	135.857	189.355
	138.718	194.816
	154.486	189.922
	146.241
	169.106
	124.468
4D	Deposit area in conventional flies
	Day 30 -	Day 30 +
	180.368	248.103
	180.543	235.614
	176.078	260.121
	161.141	227.269
	180.077	244.962
	182.214	231.311
	153.718	264.816
	180.082
	160.088
	197.199
4E	Deposit number in conventional flies
	Day 30 -	Day 30 +
	136	58
	184	66
	153	66
	142	80
	215	79
	152	66
	156	57
	116
	193
	138
4G	Deposit lightness in axenic flies flies
	Day 30 -	Day 30 +
	0.746217	0.80503
	0.754248	0.801295
	0.762298	0.811769
	0.77306	0.809922
	0.75096	0.809682
	0.766748	0.77154
	0.774279	0.806866
	0.760804	0.830984
	0.76052	0.809146
	0.758004	0.79485
4H	Deposit hue in axenic flies flies
	Day 30 -	Day 30 +
	37.034	194.912
	30.2471	192.653
	31.8964	193.243
	60.8893	199.523
	35.0562	196.276
	35.3456	193.98
	91.3799	198.201
	45.9086	201
	35.4941	194.917
	32.6119	200.445
4I	Deposit area in axenic flies flies
	Day 30 -	Day 30 +
	201.226	151.326
	189.482	124.056
	180.041	126.339
	227.34	143.619
	173.546	137.82
	203.423	133.884
	139.297	116.616
	171.016	117.456
	204.806	150.205
	171.169	119.968
4J	Deposit number in axenic flies flies
	Day 30 -	Day 30 +
	159	115
	220	213
	160	189
	172	198
	252	100
	170	216
	195	151
	156	159
	157	188
	240	154

## Sheet: Fig5
TiGS>PGRP-Lc
5A	Normalised SSK levels in gut tissue
Age	10	25	25	25	25
Smurf status	non-Smurf	non-Smurf	Smurf	non-Smurf	Smurf
RU	Pre	RU0	RU0	RU25	RU25
	0.853	1.05	1.97	0.958	0.821
	1.04	1.07	1.72	0.851	1.03
	1.17	1.47	1.57	0.848	1.27
	1	1.39	1.45	0.916	1.33
	1.15	1.23	1.15	0.876	1.06
	0.95	1.15	1.55	0.68	1.02
5B	Normalised Mesh levels in gut tissue
Age	10	25	25	25	25
Smurf status	non-Smurf	non-Smurf	Smurf	non-Smurf	Smurf
RU	Pre	RU0	RU0	RU25	RU25
	1.22	1.28	1.51	0.914	0.618
	1.27	1.27	1.77	0.856	0.773
	1.26	1.36	1.61	0.654	0.977
	1.45	1.46	1.66	0.676	0.948
	1.81	1.3	1.43	0.751	0.858
	1.09	1.15	1.71	0.783	0.742
5C	Gut diameters and 3 and 7 days post RU treatment
Day	3	3	7	7
RU	RU0	RU25	RU0	RU25
	124.3	157.13	158.32	181.28
	123.21	203.47	172.21	196.05
	162.02	198.04	134.5	225.67
	181.44	185.54	174.52	193.92
	183.48	266.69	164.98	186
	137.57	223.73	136.28	152.37
	167.69	249.41	189.02	188.14
	177.56	190.16	162.44	218.59
	195.66	233.96	156.41	213.39
	154.75	210.73	171.23	209.89
	179.77	225.23	163.85
	198.43	192.3	156.13
	181.92	152.24	179.53
		212.76
		184.02
		145.55
		245.47
		205.72
		198.66
5D	pH3+ cell counts at 7 days post RU treatment
	RU0	RU25
	85	103
	98	119
	65	108
	64	74
	31	77
	15	43
	24	89
	50	52
	7	132
	8	67
	18	112
	41
	106
	41
	33
	33
5E	pH3+ cell counts at 10 and 25 days of age
Age	10	25	25	25	25
Smurf status	non-Smurf	non-Smurf	Smurf	non-Smurf	Smurf
RU	Pre	RU0	RU0	RU25	RU25
	12	26	143	142	141
	130	107	230	190	112
	22	87	138	81	18
	130	3	16	181	96
	152	66	91	53	220
	47	108	324	114
	80	88	235	107
	131	131	123	127
	38	91	155
	44
	27
	67
	131
	22
	78
	103
	115
	86
	189
	113
	101
	149
	114
	115
	316
	66
	69
	106
	178
	197
	117
	139
	52
5F	pH3+ cell counts following gemcitabine feeding and in controls
Gem	No	Yes	No	Yes
RU	RU0	RU0	RU25	RU25
	31	52	143	133
	166	163	194	46
	182	61	158	155
	104	159	109	113
	143	163	199	170
	28	38	96	92
	191	13	121	78
	125	162	164	108
	96	64	104	158
	153	10	99	49
	24	172	146	81
	139	98	121	42
	12	133	111	158
	51	126	177	135
	156	55	172	102
	136	50		58
	110	26		76
	31	30		182
	137	60		97
	126	49		139
	52	41		75
	14	101		150
	50	115
	26	43
	75	87
	4	158
	34
	149
5G	Smurf counts at 24 days of age following gemcitabine feeding from day 8 and controls
Vial	Condition	Smurfs	Non-Smurfs	Total live flies
1	RU- Gem-	1	16	17
2		1	25	26
3		3	18	21
4		6	15	21
5		2	17	19
6		7	12	19
7		2	20	22
8		6	9	15
9		1	20	21
10		1	18	19
11	RU- Gem+	3	20	23
12		1	20	21
13		5	17	22
14		1	27	28
15		1	22	23
16		2	18	20
17		3	24	27
18		2	20	22
19		3	25	28
20		4	24	28
21	RU+ Gem-	7	8	15
22		9	7	16
23		8	14	22
24		7	10	17
25		12	14	26
26		4	16	20
27		8	14	22
28		4	13	17
29		4	23	27
30		9	12	21
31	RU+ Gem+	7	14	21
32		5	17	22
33		8	20	28
34		5	22	27
35		9	8	17
36		6	12	18
37		6	19	25
38		5	13	18
39		3	10	13
40		2	13	15

## Sheet: Fig6A&B
TiGS>RelVP16
6A	Lifespan
RU treatment from day 5
Vial	Condition	5	7	10	12	14	17	19	21	24	26	28	31	33	34	35	38	40	42	45	47	49	52	56	58	60	63	65	67	69	72	74	76	79	81	83	86	censor
1	RU0							2	1		1					1	2	2		4	6	2	5	3			1
2																		1	1			1	2	1		2	2	2	3	1	4	2		4
3								1														2		2	2			2	4		2		9	4	1	1
4									1													2	4	1	2			1	5	2	3	7	3	2
5													1				1		2	4	3	2	4	3	2	3		3	2
6		1						2					1	1		3	1	3		4		2	4	3	4
7										1	1	2		1					1	2		4	4	7	2		2	2
8						1											2		2	2	4	3	2	4	5		2	4
9											1		2					1			2		2	1	2	2	1	1		3	5	2
10																	3		1	1	1	4	5	7	3		1	4
11											1	1	4	1	1	1	3			1	2		3	7	3	1			1
12									2	1				1			2	1		1			1		3		1					2	2	3		6	2
13											1		1	1			1	1			1	4	3	6		3	5	1
14												1	1				1		1			1			4		5	1		5	8		3	1			1
15	RU25												1				1	1	3	3	1		2	5		3	1	2
16							1		2	1	2	1	2	4	3	1	2	5		3	1	1	1
17									1	1			4	1	4	4	3	4	2	5	1		1		5
18											1				2	2	4	2	1	1			3	6	4				1	1								1
19							1							2	1		4	3	1	3	2		2	3	7	2		2
20							1	1					2	1		1	1	2		2		1	1	7	6	1	1	1		1
21						2											1	1		2	2	1	2	2			4	3	2	2
22						1							2		1	2	4	2	3	3		2	5	4
23									1				5	2			6	2	1	5	2	3	2		3
24														1	1	1	3	1	1	1		2	4	3		3	1	3
25						1						1	3	4	2		5	4	1	6	1	1	1
26							1				2		4	6	2	5	1	3		4	1			1
27						1	2				1		5	4	5	3	4	1	1	1			1
28							1			1		1					4	2	2	1	1	3	4	4
6B	Smurf counts on day 34
Vial	Condition	Smurf	Total live flies
1	RU0		26
2			30
3			29
4			32
5		1	30
6		1	24
7			24
8			29
9		1	25
10			30
11		2	22
12		1	23
13		1	28
14		1	27
15	RU25	1	27
16		12	14
17		16	20
18		4	27
19		2	26
20		2	26
21			28
22		4	25
23		10	22
24		3	26
25		9	19
26		9	15
27		15	12
28		1	27

## Sheet: Fig6C&D
TiGS>HepCA
6C	Lifespan provided in GraphPad Prism format				6D	Smurf percentages at day 10
Day	Control RU0	Induced RU50				Smurf	Non-Smurf
8	1				RU0	9	91
10	1				RU50	86	14
10	1
13	1
13	1
13	1
13	1
13	1
13	1
13	1
13	1
13	1
15	1
15	1
15	1
15	1
16	1
16	1
16	1
16	1
16	1
16	1
16	1
16	1
16	1
16	1
16	1
20	1
20	1
20	1
20	1
20	1
20	1
20	1
20	1
20	1
20	1
20	1
20	1
20	1
20	1
20	1
22	1
22	1
22	1
22	1
22	1
22	1
22	1
22	1
22	1
22	1
22	1
22	1
22	1
22	1
22	1
22	1
22	1
24	1
24	1
24	1
24	1
24	1
24	1
24	1
24	1
24	1
24	1
24	1
24	1
24	1
24	1
27	1
27	1
27	1
27	1
27	1
27	1
27	1
27	1
27	1
27	1
27	1
27	1
27	1
27	1
27	1
27	1
27	1
27	1
27	1
27	1
29	1
29	1
29	1
29	1
29	1
29	1
31	1
31	1
31	1
31	1
31	1
31	1
31	1
31	1
31	1
34	1
34	1
34	1
34	1
34	1
34	1
34	1
34	1
36	1
36	1
36	1
36	1
36	1
38	1
38	1
38	1
41	1
41	1
41	1
41	1
41	1
41	1
43	1
43	1
43	1
43	1
43	1
45	0
45	0
45	0
45	0
45	0
45	0
45	0
45	0
45	0
45	0
45	0
45	0
45	0
45	0
45	0
45	0
45	0
45	0
45	0
45	0
45	0
45	0
45	0
45	0
45	0
45	0
45	0
45	0
45	0
45	0
45	0
45	0
45	0
45	0
45	0
45	0
45	0
45	0
45	0
45	0
45	0
45	0
45	0
45	0
45	0
45	0
45	0
45	0
45	0
45	0
45	0
45	0
45	0
45	0
45	0
45	0
45	0
45	0
45	0
45	0
45	0
45	0
45	0
45	0
45	0
45	0
45	0
45	0
45	0
45	0
45	0
45	0
45	0
45	0
45	0
45	0
45	0
45	0
45	0
45	0
45	0
45	0
45	0
45	0
45	0
45	0
45	0
45	0
45	0
45	0
45	0
45	0
45	0
45	0
45	0
45	0
45	0
45	0
45	0
45	0
45	0
45	0
45	0
45	0
45	0
10		1
10		1
13		1
13		1
13		1
13		1
13		1
13		1
13		1
13		1
13		1
13		1
13		1
13		1
13		1
13		1
13		1
13		1
13		1
13		1
13		1
13		1
13		1
13		1
13		1
13		1
13		1
13		1
13		1
13		1
13		1
13		1
13		1
13		1
13		1
13		1
13		1
13		1
13		1
13		1
15		1
15		1
15		1
15		1
15		1
15		1
15		1
15		1
15		1
15		1
15		1
15		1
15		1
15		1
15		1
15		1
15		1
15		1
15		1
15		1
15		1
15		1
15		1
15		1
15		1
15		1
15		1
15		1
15		1
15		1
15		1
15		1
15		1
15		1
15		1
15		1
15		1
15		1
15		1
15		1
15		1
15		1
15		1
15		1
15		1
15		1
15		1
15		1
15		1
15		1
15		1
15		1
15		1
15		1
15		1
15		1
16		1
16		1
16		1
16		1
16		1
16		1
16		1
16		1
16		1
16		1
16		1
16		1
16		1
16		1
16		1
16		1
16		1
16		1
16		1
16		1
16		1
16		1
16		1
16		1
16		1
16		1
16		1
16		1
16		1
16		1
16		1
16		1
16		1
16		1
16		1
16		1
16		1
16		1
16		1
16		1
16		1
16		1
16		1
16		1
16		1
16		1
16		1
16		1
16		1
16		1
16		1
16		1
16		1
16		1
16		1
16		1
16		1
16		1
16		1
16		1
16		1
16		1
16		1
16		1
16		1
16		1
16		1
16		1
16		1
16		1
16		1
16		1
16		1
16		1
16		1
16		1
16		1
16		1
16		1
16		1
16		1
16		1
16		1
16		1
16		1
16		1
16		1
17		1
17		1
17		1
17		1
17		1
17		1
17		1
17		1
17		1
17		1
17		1
17		1
17		1
17		1
17		1
17		1
17		1
17		1
17		1
17		1
17		1
17		1
17		1
17		1
17		1
17		1
17		1
17		1
17		1
17		1
17		1
17		1
17		1
17		1
17		1
17		1
17		1
17		1
20		1
20		1
20		1
20		1
20		1
20		1
20		1
20		1
20		1
20		1
20		1
20		1
20		1
20		1
20		1
20		1
20		1
20		1
20		1

[truncated: 6 more sheets: S1A&B, S1C, S1D-G, S2A&B, S2C&D, S3]
